# Supplementary material for: Identification of biomarkers complementary to homologous recombination deficiency for improving the clinical outcome of ovarian serous cystadenocarcinoma
Source: Clin Transl Med. 2021 May 18;11(5):e399. doi: 10.1002/ctm2.399 (PMC8131501; doi:10.1002/ctm2.399)
Supplement: Supplementary file 6 — Supporting information [file CTM2-11-e399-s007.xls]

## Sheet: Sheet1
ID	time	status	grade	Age	stage	HRD Score	TAI score	LST score	LOH score
TCGA-04-1331	1336	1	G3	78	Stage IIIC	68	26	26	16
TCGA-04-1332	1247	1	G3	70	Stage IIIC	63	22	31	10
TCGA-04-1338	1418	0	G3	78	Stage IIIC	93	30	44	19
TCGA-04-1341	33	0	G3	85	[Not Available]	70	30	25	15
TCGA-04-1343	361	1	G3	72	Stage IV	43	17	22	4
TCGA-04-1350	1946	1	G3	46	Stage IIIC	38	18	17	3
TCGA-04-1356	1499	1	G3	62	Stage IIC	90	31	33	26
TCGA-04-1361	989	0	G3	57	Stage IIIB	78	23	30	25
TCGA-04-1362	1348	1	G3	59	Stage IIC	73	29	33	11
TCGA-04-1365	2329	0	G3	87	Stage IIIB	54	18	19	17
TCGA-04-1514	1720	1	G2	45	Stage IIIA	66	24	23	19
TCGA-04-1519	24	0	G3	48	Stage IIIC	41	19	16	6
TCGA-04-1530	3622	1	G3	68	Stage IIIC	81	27	40	14
TCGA-04-1536	885	1	G3	60	Stage IV	66	28	29	9
TCGA-04-1542	2561	1	G2	52	Stage IIIB	55	21	19	15
TCGA-04-1648	871	1	G2	57	Stage IIIC	26	13	7	6
TCGA-04-1651	1102	1	G3	53	Stage IIIC	88	30	36	22
TCGA-04-1655	1380	1	G2	49	Stage IIIB	63	32	25	6
TCGA-09-0364	887	1	G3	80	Stage IIC	56	20	22	14
TCGA-09-0366	1757	1	G3	55	Stage IIIC	33	15	10	8
TCGA-09-0367	547	1	G3	67	Stage IIIC	77	27	31	19
TCGA-09-0369	1082	1	G3	56	Stage IIIC	64	25	25	14
TCGA-09-1659	304	1	G3	51	Stage IIIC	42	19	16	7
TCGA-09-1661	1169	1	G3	75	Stage IIIC	55	28	26	1
TCGA-09-1662	2717	1	G3	58	Stage IV	74	26	34	14
TCGA-09-1665	1266	1	G2	73	Stage IIIC	78	31	26	21
TCGA-09-1666	1752	0	G3	57	Stage IIIC	78	29	29	20
TCGA-09-1667	1882	0	G2	61	Stage IIC	47	22	16	9
TCGA-09-1668	1684	0	G3	57	Stage IIIC	67	24	27	16
TCGA-09-1669	928	0	G3	54	Stage IIIA	58	18	23	17
TCGA-09-1670	547	0	G3	57	Stage IIIA	46	19	19	8
TCGA-09-1673	92	0	G3	50	Stage IV	41	26	11	4
TCGA-09-2044	186	0	G3	77	Stage IIB	81	31	31	19
TCGA-09-2045	1069	1	G2	50	Stage IV	57	19	28	10
TCGA-09-2048	138	1	G3	63	Stage IIIC	91	27	43	21
TCGA-09-2051	1919	0	G3	42	Stage IIIC	89	30	43	16
TCGA-09-2053	1209	0	G3	72	Stage IIIC	49	22	15	12
TCGA-09-2054	637	1	G3	58	Stage IIIC	61	21	24	16
TCGA-09-2056	379	0	G3	62	Stage IIIC	58	20	22	16
TCGA-10-0927	2490	1	G2	65	Stage IIIC	48	21	20	7
TCGA-10-0928	563	1	G3	71	Stage IIIC	100	37	38	25
TCGA-10-0931	1000	1	G3	44	Stage IIIC	78	27	28	23
TCGA-10-0933	446	1	G3	77	Stage IIIC	48	22	14	12
TCGA-10-0936	1123	1	G3	69	Stage IIIC	55	30	22	3
TCGA-10-0937	608	1	G3	44	Stage IIIC	76	27	31	18
TCGA-10-0938	636	1	G3	80	Stage IIIC	45	26	19	0
TCGA-13-0714	189	1	G3	55	Stage IV	90	30	40	20
TCGA-13-0720	1355	1	G3	48	Stage IIIC	66	22	26	18
TCGA-13-0724	83	1	G3	72	Stage IV	55	26	22	7
TCGA-13-0725	377	1	G3	44	Stage IIIC	67	25	23	19
TCGA-13-0726	949	1	GX	55	Stage IIIC	57	23	22	12
TCGA-13-0727	462	1	G3	71	Stage IIIC	38	20	14	4
TCGA-13-0730	542	1	G3	71	Stage IIIC	55	23	23	9
TCGA-13-0762	3400	0	G3	65	Stage IIIC	61	27	29	5
TCGA-13-0765	1389	1	G3	50	Stage IIIC	42	18	10	14
TCGA-13-0766	1725	1	G3	42	Stage IIIC	94	30	37	27
TCGA-13-0768	1784	1	G3	73	Stage IIIC	16	7	9	0
TCGA-13-0795	619	1	G3	66	Stage IIIC	62	25	33	4
TCGA-13-0797	2121	0	G3	49	Stage IIIC	64	27	27	10
TCGA-13-0800	2661	0	G3	52	Stage IIIC	30	17	9	4
TCGA-13-0804	1073	1	G3	73	Stage IIIC	44	18	16	10
TCGA-13-0883	2097	1	G3	61	Stage IIIC	74	29	33	12
TCGA-13-0884	3260	1	G3	39	Stage IIIC	69	25	37	7
TCGA-13-0886	4665	0	G3	67	Stage IIIC	65	20	30	15
TCGA-13-0887	2028	1	G3	42	Stage IIIC	84	26	35	23
TCGA-13-0891	3128	1	G3	73	Stage IV	50	24	17	9
TCGA-13-0893	1319	1	G3	48	Stage IIIC	79	30	34	15
TCGA-13-0897	2182	1	G3	54	Stage IIIC	72	28	30	14
TCGA-13-0900	4077	0	G3	59	Stage IIIC	66	26	25	15
TCGA-13-0905	3746	0	G3	51	Stage IIIC	93	27	45	21
TCGA-13-0906	3619	0	G3	50	Stage IIIC	64	23	24	17
TCGA-13-0911	1355	1	G3	55	Stage IV	57	22	22	13
TCGA-13-0913	3325	0	G3	53	Stage IIIC	78	22	30	26
TCGA-13-0916	1785	0	G3	49	Stage IIIC	83	30	22	31
TCGA-13-0920	1484	1	G3	65	Stage IIIC	77	29	29	19
TCGA-13-0923	2547	0	G3	74	Stage IIIC	94	31	47	16
TCGA-13-0924	2614	0	G3	45	Stage IV	80	26	28	26
TCGA-13-1403	2345	1	G3	48	Stage IIIC	60	20	24	16
TCGA-13-1404	2469	0	G3	48	Stage IIIC	78	29	28	21
TCGA-13-1405	868	1	G3	49	Stage IV	26	11	9	6
TCGA-13-1407	2534	0	G3	51	Stage IIIC	57	28	24	5
TCGA-13-1409	1742	1	G3	73	Stage IIIC	51	21	25	5
TCGA-13-1410	2464	0	GX	57	Stage IV	56	25	21	10
TCGA-13-1411	531	1	G3	81	Stage IIIC	18	7	11	0
TCGA-13-1477	1662	1	G2	49	Stage IV	31	12	13	6
TCGA-13-1483	895	1	G3	61	Stage IIIC	59	25	21	13
TCGA-13-1485	629	1	G2	48	Stage IV	23	11	9	3
TCGA-13-1487	681	1	GX	74	Stage IV	49	26	16	7
TCGA-13-1489	2553	1	G2	70	Stage IIIC	83	32	26	25
TCGA-13-1492	3819	1	G3	66	Stage IIIC	37	13	15	9
TCGA-13-1495	2749	1	G2	60	Stage IIIC	55	26	14	15
TCGA-13-1496	129	1	G3	65	Stage IIIC	54	26	19	9
TCGA-13-1497	3871	0	G3	47	Stage IIIC	97	32	42	23
TCGA-13-1498	2012	1	G3	73	Stage IIIC	75	30	29	16
TCGA-13-1499	3500	0	G3	56	Stage IIIC	69	28	25	16
TCGA-13-1501	1314	1	G3	50	Stage IV	83	29	37	17
TCGA-13-1505	1998	0	G3	63	Stage IIIC	57	23	23	11
TCGA-13-1506	1039	1	G3	45	Stage IIIC	48	22	21	5
TCGA-13-1507	1993	1	G3	77	Stage IIIC	48	15	23	10
TCGA-13-1509	2438	0	G3	64	Stage IV	76	23	29	24
TCGA-13-1510	1359	1	G3	62	Stage IIIC	76	25	33	18
TCGA-13-1511	1650	1	G3	52	Stage IV	38	16	15	7
TCGA-13-1512	442	0	G3	49	Stage IIIC	71	27	25	19
TCGA-13-2060	2369	0	G3	51	Stage IV	68	27	27	14
TCGA-13-A5FT	2143	0	G3	67	Stage IIIC	46	21	16	9
TCGA-20-0991	797	0	G3	78	Stage IIB	47	22	20	5
TCGA-20-1682	837	0	GX	56	Stage IIIC	78	30	32	16
TCGA-20-1683	772	0	G3	65	Stage IIIC	42	24	11	7
TCGA-20-1686	89	0	G3	75	Stage IIIC	38	17	16	5
TCGA-20-1687	81	0	G3	46	Stage IV	74	27	31	16
TCGA-23-1021	1446	1	G3	45	Stage IV	61	24	23	14
TCGA-23-1022	1511	1	G3	67	Stage IIIC	79	30	35	14
TCGA-23-1023	1233	0	G3	65	Stage IIIC	57	17	27	13
TCGA-23-1024	468	0	G3	52	Stage IV	48	22	20	6
TCGA-23-1026	816	0	G3	45	Stage IIIC	78	30	26	22
TCGA-23-1027	976	1	G3	48	Stage IIIC	79	26	27	26
TCGA-23-1028	1503	0	G3	43	Stage IIIC	82	33	29	20
TCGA-23-1029	268	0	G3	46	Stage IIIC	65	26	30	9
TCGA-23-1030	886	0	G3	64	Stage IIIC	40	15	18	7
TCGA-23-1109	1562	1	G3	62	Stage IIIC	47	19	23	5
TCGA-23-1110	1658	0	G3	42	Stage IIIC	67	25	30	12
TCGA-23-1111	98	0	G3	63	Stage IIIC	40	25	13	2
TCGA-23-1113	949	1	G3	48	Stage IV	26	11	12	3
TCGA-23-1114	2089	1	G3	55	Stage IIIC	58	26	28	4
TCGA-23-1116	592	1	G3	83	Stage IIIC	32	14	18	0
TCGA-23-1118	2616	0	G3	45	Stage IIIC	69	27	29	13
TCGA-23-1120	130	0	G3	60	Stage IIIC	63	24	26	13
TCGA-23-1123	1018	1	G3	59	Stage IIIC	53	25	18	10
TCGA-23-1809	16	0	G3	63	Stage IIC	70	31	23	16
TCGA-23-2077	3525	0	G3	45	Stage IIIC	79	31	33	15
TCGA-23-2078	2661	0	G3	66	Stage IIIC	85	29	31	25
TCGA-23-2084	1516	1	G3	45	Stage IV	65	28	28	9
TCGA-24-0966	232	0	G3	78	Stage IIIC	39	16	12	11
TCGA-24-0970	354	1	G3	63	Stage IIIC	47	24	13	10
TCGA-24-0979	1264	1	G3	53	Stage IV	75	22	39	14
TCGA-24-0982	679	1	G3	77	Stage IIIC	54	21	22	11
TCGA-24-1103	1646	1	G3	50	Stage IIIC	75	28	28	19
TCGA-24-1104	1933	1	G3	56	Stage IV	73	24	33	16
TCGA-24-1105	1442	1	G3	36	Stage IIIC	46	22	20	4
TCGA-24-1413	192	0	G3	51	Stage IIIC	67	26	30	11
TCGA-24-1416	194	0	G3	34	Stage IV	51	23	23	5
TCGA-24-1417	238	0	G3	54	Stage IV	77	33	26	18
TCGA-24-1418	243	0	G3	68	Stage IIIC	48	18	20	10
TCGA-24-1419	239	0	G3	62	Stage IIIC	42	18	19	5
TCGA-24-1422	23	1	G3	82	Stage IIIC	77	27	35	15
TCGA-24-1423	190	0	G3	61	Stage IIIC	69	29	24	16
TCGA-24-1424	183	0	G3	67	Stage IIIC	63	28	28	7
TCGA-24-1425	181	0	G3	45	Stage IIIC	60	22	22	16
TCGA-24-1426	163	0	G3	43	Stage IIIC	29	15	7	7
TCGA-24-1427	147	0	G3	58	Stage IIIC	82	29	27	26
TCGA-24-1428	529	0	G3	50	Stage IIIC	104	36	34	34
TCGA-24-1430	863	1	G3	68	Stage IIIC	80	27	27	26
TCGA-24-1431	567	1	G3	67	Stage IIIC	43	17	21	5
TCGA-24-1434	568	1	G3	59	Stage IIIC	26	12	10	4
TCGA-24-1435	1324	1	G3	57	Stage IIIC	82	28	39	15
TCGA-24-1464	379	1	G3	70	Stage IIIC	38	14	16	8
TCGA-24-1467	3224	1	G3	51	Stage IIIC	58	24	24	10
TCGA-24-1469	277	0	G3	71	Stage IIIC	53	28	15	10
TCGA-24-1470	105	0	G3	54	Stage IIIB	77	30	26	21
TCGA-24-1471	36	0	G3	60	Stage IIIC	36	16	18	2
TCGA-24-1474	676	1	G3	57	Stage IIIC	48	27	19	2
TCGA-24-1544	820	1	G3	71	Stage IIIC	53	25	20	8
TCGA-24-1546	1955	1	G3	46	Stage IIIC	81	26	29	26
TCGA-24-1549	1721	1	G3	58	Stage IIIB	43	18	13	12
TCGA-24-1550	1249	1	G3	49	Stage IIIC	81	30	26	25
TCGA-24-1551	1579	1	G3	53	Stage IIIC	39	19	15	5
TCGA-24-1552	1259	1	G3	77	Stage IIIC	38	19	13	6
TCGA-24-1553	1767	1	G3	53	Stage IIIB	62	25	24	13
TCGA-24-1557	1213	1	G3	49	Stage IIIC	78	30	29	19
TCGA-24-1558	594	1	G3	73	Stage IIIC	60	23	27	10
TCGA-24-1560	1341	1	G4	51	Stage IIIC	21	12	9	0
TCGA-24-1562	1384	1	G3	67	Stage IIIC	40	17	14	9
TCGA-24-1563	1451	1	G3	66	Stage IIIC	65	22	30	13
TCGA-24-1565	312	1	G3	74	Stage IIIC	32	14	11	7
TCGA-24-1567	524	1	G3	54	Stage IIIB	76	27	30	19
TCGA-24-1603	2742	1	G3	53	Stage IIIB	40	21	11	8
TCGA-24-1604	2688	1	G3	66	Stage IIIC	63	28	25	10
TCGA-24-1616	1163	1	G3	56	Stage IIIC	43	19	17	7
TCGA-24-1842	253	0	G3	49	Stage IIIC	54	24	20	10
TCGA-24-1843	106	0	G3	66	Stage IIIC	38	19	16	3
TCGA-24-1844	113	0	G3	64	Stage IIIC	62	27	31	4
TCGA-24-1845	116	0	G3	42	Stage IIIC	97	34	43	20
TCGA-24-1846	133	0	G3	45	Stage IIIC	65	21	21	23
TCGA-24-1847	343	0	G3	45	Stage IV	80	25	41	14
TCGA-24-1850	168	0	G3	72	Stage IIIC	62	22	22	18
TCGA-24-1923	690	1	G3	51	Stage IIIC	56	20	16	20
TCGA-24-1924	919	1	G3	65	Stage IIIC	66	22	34	10
TCGA-24-1928	336	1	G3	77	Stage IIIC	36	18	12	6
TCGA-24-1930	2467	1	G3	53	Stage IIIC	66	24	31	11
TCGA-24-2020	4624	1	G3	67	Stage IIIC	80	33	22	25
TCGA-24-2023	1364	1	G3	54	Stage IIIA	37	20	8	9
TCGA-24-2024	1769	1	G3	72	Stage IIIC	61	16	28	17
TCGA-24-2027	3337	1	G3	51	Stage IV	62	24	22	16
TCGA-24-2033	562	1	G3	87	Stage IIIC	59	25	28	6
TCGA-24-2035	857	1	G3	65	Stage IIIC	72	20	29	23
TCGA-24-2036	1947	1	G3	50	Stage IIIA	65	28	24	13
TCGA-24-2038	1354	1	GB	68	Stage IIIA	18	8	9	1
TCGA-24-2254	1736	1	G3	66	Stage IIIC	83	28	33	22
TCGA-24-2261	24	1	G3	76	Stage IIIC	59	21	20	18
TCGA-24-2262	11	1	G3	57	Stage IIIC	52	19	17	16
TCGA-24-2267	1446	1	G3	58	Stage IIB	74	25	35	14
TCGA-24-2271	962	1	G3	55	Stage IIIC	50	23	20	7
TCGA-24-2280	2143	0	G3	74	Stage IIIC	67	26	31	10
TCGA-24-2281	1357	0	G3	68	Stage IIA	36	16	16	4
TCGA-24-2288	25	1	G3	70	Stage IIIC	81	28	29	24
TCGA-24-2289	2049	1	G3	68	Stage IV	80	33	30	17
TCGA-24-2290	1102	1	G3	56	Stage IIIC	86	28	39	19
TCGA-24-2293	506	1	G3	47	[Not Available]	36	17	19	0
TCGA-24-2297	1699	1	G3	56	Stage IIIC	69	27	22	20
TCGA-24-2298	1620	1	G3	55	Stage IIIC	77	35	20	22
TCGA-25-1312	31	1	G3	69	Stage IV	50	22	21	7
TCGA-25-1313	820	1	G3	62	Stage IV	73	30	30	13
TCGA-25-1315	1583	1	G3	50	Stage IIIC	64	27	23	14
TCGA-25-1316	1279	1	G3	55	Stage IIIC	12	6	6	0
TCGA-25-1317	61	1	G3	66	Stage IIIC	34	19	14	1
TCGA-25-1318	1064	1	G3	54	Stage IIIC	68	22	31	15
TCGA-25-1319	1977	1	G3	73	Stage IIIC	28	13	14	1
TCGA-25-1321	1033	1	G3	65	Stage IIIC	60	25	19	16
TCGA-25-1322	91	1	G3	62	Stage IV	39	21	10	8
TCGA-25-1329	457	1	G3	76	Stage IIIC	49	19	27	3
TCGA-25-1623	565	1	G3	71	Stage IV	8	4	4	0
TCGA-25-1626	518	1	G3	65	Stage IIIC	9	5	4	0
TCGA-25-1627	394	1	G3	73	Stage IIIC	55	25	15	15
TCGA-25-1628	627	1	G3	67	Stage IIIC	34	18	10	6
TCGA-25-1630	1162	1	G3	73	Stage IIIC	80	22	30	28
TCGA-25-1631	9	1	G3	73	Stage IIIC	47	21	19	7
TCGA-25-1632	1799	1	G3	68	Stage IV	66	26	32	8
TCGA-25-1633	1891	1	G3	64	Stage IIIC	53	19	18	16
TCGA-25-1634	1091	1	G3	75	Stage IIIC	52	25	23	4
TCGA-25-1635	1583	1	G3	71	Stage IIIC	50	21	17	12
TCGA-25-1877	730	1	G3	81	Stage IIIC	49	22	19	8
TCGA-25-2042	396	1	G3	60	Stage IIIC	70	25	21	24
TCGA-25-2391	1492	1	G3	57	Stage IIIC	54	24	17	13
TCGA-25-2393	1157	1	G3	81	Stage IIIC	43	21	17	5
TCGA-25-2396	92	1	G3	71	Stage IIIC	50	24	17	9
TCGA-25-2399	608	1	G3	80	Stage IIIC	36	16	12	8
TCGA-25-2400	1278	1	G3	76	Stage IIIC	47	22	14	11
TCGA-25-2401	90	1	G3	64	Stage IIIC	83	28	37	18
TCGA-25-2404	883	1	G3	38	Stage IIIC	41	17	17	7
TCGA-25-2409	821	1	G3	71	Stage IV	48	18	18	12
TCGA-29-1688	2400	1	G2	39	Stage IIIC	83	31	35	17
TCGA-29-1690	1448	1	G2	66	Stage IIIC	27	14	12	1
TCGA-29-1691	1470	1	G2	51	Stage IIIC	96	34	38	24
TCGA-29-1693	3096	0	G3	72	Stage IIIC	71	32	23	16
TCGA-29-1694	1187	1	GX	45	Stage IIIC	51	21	17	13
TCGA-29-1695	1229	1	G2	62	Stage IIIC	47	20	25	2
TCGA-29-1696	1032	1	G2	43	Stage IIIC	58	20	25	13
TCGA-29-1697	949	1	G3	62	Stage IIIC	40	18	12	10
TCGA-29-1701	515	1	G3	56	Stage IIIC	50	18	21	11
TCGA-29-1703	1815	1	G2	56	Stage IIIC	39	17	16	6
TCGA-29-1705	555	1	G2	47	Stage IIIC	75	24	30	21
TCGA-29-1707	1277	0	G3	41	Stage IIC	64	27	22	15
TCGA-29-1710	951	1	G2	54	Stage IIIC	42	21	15	6
TCGA-29-1711	1053	0	G2	45	Stage IIIC	81	26	36	19
TCGA-29-1761	528	1	G3	80	Stage IIIC	46	21	16	9
TCGA-29-1762	2634	1	G2	59	Stage IV	46	20	13	13
TCGA-29-1763	2032	0	G2	43	Stage IIC	93	32	39	22
TCGA-29-1766	1199	1	G2	74	Stage IIIC	58	28	23	7
TCGA-29-1768	952	1	G3	50	Stage IV	65	20	24	21
TCGA-29-1769	699	0	G3	40	Stage IIIC	66	25	24	17
TCGA-29-1770	741	0	G2	54	Stage IIIC	77	28	31	18
TCGA-29-1774	527	0	G3	82	Stage IIIC	49	20	18	11
TCGA-29-1776	360	0	G3	63	Stage IIIC	56	19	22	15
TCGA-29-1777	374	0	G2	47	Stage IIIC	79	32	26	21
TCGA-29-1778	454	0	G3	77	Stage IIIC	53	26	21	6
TCGA-29-1781	255	0	G3	69	Stage IIIC	83	30	32	21
TCGA-29-1783	220	0	G3	58	Stage IIIC	34	14	15	5
TCGA-29-1784	163	0	G3	55	Stage IIIC	78	29	37	12
TCGA-29-1785	1104	1	G3	55	Stage IIIC	56	24	24	8
TCGA-29-2425	1977	0	G2	60	Stage IIIC	73	25	37	11
TCGA-29-2427	1900	0	G3	60	Stage IIIC	53	18	21	14
TCGA-29-2428	1372	0	G3	58	Stage IIIC	45	23	17	5
TCGA-29-A5NZ	1088	1	G3	66	Stage IIIC	45	22	20	3
TCGA-30-1714	1158	1	G3	68	Stage IV	47	25	22	0
TCGA-30-1718	1579	1	G3	44	Stage IIIC	77	29	37	11
TCGA-30-1853	1103	1	G3	58	Stage IIIC	43	20	16	7
TCGA-30-1857	8	1	G3	64	Stage IV	76	26	33	17
TCGA-30-1860	1366	1	G3	58	Stage IIIC	110	30	43	37
TCGA-30-1861	1058	1	G3	74	Stage IIIC	77	28	38	11
TCGA-30-1862	186	1	G2	65	Stage IV	46	20	14	12
TCGA-30-1866	1114	1	G2	61	Stage IV	37	17	17	3
TCGA-30-1891	914	1	G2	61	Stage IIIC	77	28	26	23
TCGA-30-1892	1484	1	G3	52	Stage IIIC	45	20	15	10
TCGA-31-1944	1386	0	G3	47	Stage IIIC	61	22	27	12
TCGA-31-1946	918	0	G3	30	Stage IIIC	62	25	23	14
TCGA-31-1950	571	0	G2	76	Stage IIIC	55	25	22	8
TCGA-31-1951	684	0	G3	58	Stage IIIC	47	20	18	9
TCGA-31-1953	204	0	G3	52	Stage IIIC	47	24	21	2
TCGA-31-1956	1342	0	G3	60	Stage IIIB	56	21	19	16
TCGA-31-1959	67	0	G2	49	Stage IV	87	28	24	35
TCGA-36-1568	875	0	G3	52	Stage IIIC	75	25	36	14
TCGA-36-1569	885	0	G3	52	Stage IIIC	73	29	31	13
TCGA-36-1570	655	0	G3	49	Stage IIIC	60	21	25	14
TCGA-36-1571	695	1	G3	53	Stage IIIB	56	26	21	9
TCGA-36-1574	686	0	G3	48	Stage IIIC	68	24	24	20
TCGA-36-1577	783	0	G2	43	Stage IIC	82	29	26	27
TCGA-36-1580	737	1	G3	82	Stage IIIC	51	22	15	14
TCGA-36-1581	751	0	G3	63	Stage IIC	59	27	23	9
TCGA-57-1582	731	1	G3	50	Stage IIIC	74	34	26	14
TCGA-57-1583	346	1	G3	57	Stage IIIC	55	22	24	9
TCGA-57-1584	643	0	G3	47	Stage IIIC	43	21	15	7
TCGA-57-1585	53	1	G3	57	Stage IIIC	75	28	30	17
TCGA-57-1586	679	0	G3	66	Stage IIIC	47	22	15	10
TCGA-57-1994	761	0	[Not Available]	63	[Not Available]	73	31	26	16
TCGA-59-2348	5481	0	G3	59	Stage IIIC	69	23	34	12
TCGA-59-2350	679	1	G3	44	Stage IV	31	14	8	9
TCGA-59-2351	3532	0	G3	51	Stage IIIC	80	28	34	18
TCGA-59-2352	286	1	G3	78	Stage IIIC	57	25	24	8
TCGA-59-2354	1046	1	G3	63	Stage IIIC	62	21	25	16
TCGA-59-2355	65	1	G3	58	Stage IV	45	17	16	12
TCGA-59-2363	165	0	G3	40	Stage IIIA	67	25	26	16
TCGA-59-A5PD	624	1	G3	55	Stage IC	91	31	34	26
TCGA-5X-AA5U	361	0	GX	61	Stage IIC	55	27	22	6
TCGA-61-1721	338	0	G1	38	Stage IV	18	7	10	1
TCGA-61-1724	637	1	G3	47	Stage IIIC	85	33	27	25
TCGA-61-1725	956	0	G3	40	Stage IIIC	71	25	26	20
TCGA-61-1728	848	0	G3	59	Stage IV	46	21	16	9
TCGA-61-1733	967	0	G3	71	Stage IIIC	42	18	17	7
TCGA-61-1736	1484	1	G3	45	Stage IIIC	32	13	12	7
TCGA-61-1737	1364	0	G3	42	Stage IV	78	25	32	21
TCGA-61-1738	1089	1	G3	60	Stage IIIC	44	20	17	7
TCGA-61-1741	1024	1	G3	76	Stage IIIB	48	25	16	7
TCGA-61-1900	176	0	G3	51	Stage IIIB	87	27	35	25
TCGA-61-1907	952	0	G3	63	Stage IIIC	82	30	39	13
TCGA-61-1910	1127	0	G3	56	Stage IIC	67	23	26	18
TCGA-61-1911	1293	0	G3	55	Stage IIA	41	16	18	7
TCGA-61-1914	1722	0	G3	65	Stage IIIC	73	30	31	12
TCGA-61-1918	479	1	G3	45	Stage IV	44	27	13	4
TCGA-61-1995	61	0	G3	43	Stage IIIC	33	17	15	1
TCGA-61-1998	168	0	G3	48	Stage IIIC	61	21	23	17
TCGA-61-2000	441	0	G3	67	Stage IIIC	45	22	12	11
TCGA-61-2002	547	0	G3	46	Stage IIIC	77	27	29	21
TCGA-61-2003	122	0	G2	53	Stage IIIC	54	26	21	7
TCGA-61-2008	932	0	G2	40	Stage IIC	77	28	37	12
TCGA-61-2009	1212	0	G3	65	Stage IIIC	52	24	23	5
TCGA-61-2012	932	0	G2	81	Stage IIC	53	29	17	7
TCGA-61-2088	145	0	G3	51	Stage IIIC	35	21	9	5
TCGA-61-2092	1573	0	G3	57	Stage IIIC	18	9	8	1
TCGA-61-2097	1844	0	G2	71	Stage IIC	80	28	32	20
TCGA-61-2098	1993	0	G2	62	Stage IIIC	68	30	22	16
TCGA-61-2101	1688	1	G2	55	Stage IIIC	53	27	17	9
TCGA-61-2102	197	1	G3	74	Stage IIIC	44	22	17	5
TCGA-61-2104	2338	0	G2	53	Stage IIC	76	25	36	15
TCGA-61-2109	629	1	G3	40	Stage IIIC	76	27	29	20
TCGA-61-2110	1354	1	[Not Available]	56	Stage IIIC	20	10	8	2
TCGA-61-2113	676	1	G3	53	Stage IIC	28	16	12	0
TCGA-VG-A8LO	24	1	GB	55	Stage IV	68	20	27	21
TCGA-WR-A838	304	1	G3	72	Stage IIIC	49	25	21	3
